# Supplementary material for: Comparative Proteomics of Seminal Exosomes Reveals Size-Exclusion Chromatography Outperforms Ultracentrifugation
Source: Biomedicines. 2025 Oct 9;13(10):2459. doi: 10.3390/biomedicines13102459 (PMC12561774; doi:10.3390/biomedicines13102459)
Supplement: Supplementary file 1 [file biomedicines-13-02459-s001.zip]

Archive with 6 entries (6 files):
- Figure S1.pdf
- Figure S2.pdf
- Table S1.pdf
- Table S2.xlsx
- Table S3.xlsx
- Table S4.pdf
