# Supplementary material for: Comparative Proteomics of Seminal Exosomes Reveals Size-Exclusion Chromatography Outperforms Ultracentrifugation
Source: Biomedicines. 2025 Oct 9;13(10):2459. doi: 10.3390/biomedicines13102459 (PMC12561774; doi:10.3390/biomedicines13102459)
Supplement: Supplementary file 1 [file biomedicines-13-02459-s001.zip › Table S2.xlsx]

## Sheet: Sheet1
Supplementary Table 2: Proteomic Profile of seminal exosomes isolated by size-exclusion chromatography and ultracentrifugation techniques
SN	Protein Symbol
	Size-exculsion chromatography (SEC)	Ultracentrifugation (UC)
1	NUDT4B	BASP1
2	IGKV2-28	ATP6V1B2
3	IGHV3-21	ACTG2
4	PRRT1B	ACTA2
5	UBA6	GDI1
6	SHTN1	EML1
7	SLC22A23	ATP6V1E1
8	BICDL2	ATP6V1A
9	ARHGEF37	QDPR
10	SH3PXD2B	PRDX5
11	DENND3	DBI
12	CRPPA	ALAD
13	RAB19	GLOD4
14	DENND11	TACC2
15	VPS37C	DAK
16	TRAPPC13	GMPPA
17	CNOT1	RPS6
18	MT2A	GSTO1
19	LRCOL1	VPS4A
20	C2orf72	C6orf108
21	PALM3	CHMP3
22	PGP	CKAP5
23	APOA1	EIF4H
24	RPL37AP8	NPNT
25	LRRC37A2	ANXA2P2
26	ITIH4	VCP
27	ZSWIM8	HP
28	DCDC2C	KIF5C
29	ESPN	ENO1
30	PATE3	ACTA1
31	EIF3CL	ACTC1
32	WASH3P	ANXA2
33	UMAD1	KLC4
34	TMEM238	ANG
35	MCRIP1	STK39
36	NACA	ANXA4
37	SUMO1P1	LAMP2
38	SMIM22	PCBD1
39	DNASE2	CHMP1B
40	KIF2A	CAP1
41	PDLIM1	GAPDH
42	MYO1C	CAPN1
43	SNAP23	CRYAB
44	AIP	MDH1
45	GTPBP1	RAB8A
46	KCNK1	STARD10
47	STXBP3	KLC2
48	RAB27B	TBCA
49	AP3B1	PSME2
50	SULT2B1	SMS
51	NFKBIE	PARK7
52	PSMD11	HSPB1
53	PSMD12	PSMA7
54	PSMD9	SLC9A3R1
55	ATOX1	CCT8
56	PGRMC1	RHOG
57	DFFA	ALDOA
58	CLIC1	LAMP1
59	EIF3F	RPS4X
60	WWP2	CAPZB
61	MATN2	AHCY
62	SRPRA	SOD1
63	WASL	CCT7
64	IPO5	MTHFD1
65	EEF2K	SLC15A2
66	DNM1L	TKT
67	RTCA	BAIAP2
68	PIK3C2A	MYL6B
69	MANBA	MPP5
70	AGRN	SCRN1
71	PLOD2	CALM3
72	EXOC5	EPHX2
73	BIN1	MYL1
74	KPNA3	MYL3
75	STK25	RPS20
76	FAAH	RHOC
77	KRIT1	TNNC2
78	VWA5A	CALML3
79	SDCBP	YWHAB
80	DDX3X	ST13
81	RNASET2	ST13P5
82	PODXL	PRDX6
83	CCN1	KIF5B
84	PEX7	ANXA6
85	KPNA4	TPI1
86	TRIM38	ALDH9A1
87	PPP6C	ST13P4
88	FBP2	PGAM1
89	PDXK	CPM
90	PLPP1	PLCE1
91	TXNDC9	PSME1
92	GAPDHS	POTEI
93	UBFD1	POTEE
94	COPE	POTEF
95	UTY	RPS3A
96	AP3D1	HSPA8
97	CCS	EHD1
98	ENPP3	SORD
99	TOR1A	LRRC57
100	TOR1B	NEFH
101	ADAM10	ESD
102	ITGB1BP1	RPS4Y1
103	APAF1	GSTT1
104	IMPA2	MYH14
105	PDCD5	MYH11
106	PRMT5	ANXA1
107	SLC9A3R1	POTEKP
108	TNFRSF10B	VTA1
109	FPGT	VAMP8
110	TPP1	PGK1
111	NRP1	ANXA3
112	TNPO2	GSS
113	HS3ST1	NAMPT
114	UNC13B	UBE2N
115	PSMA7	RPS27L
116	SCAMP3	RPS27
117	RARRES1	APRT
118	OPLAH	POTEJ
119	SLC30A4	PDXK
120	IRF6	ACTB
121	GIPC1	ACTG1
122	IKBKB	VAMP2
123	UBE2L6	VAMP3
124	MYL12B	VAMP1
125	HGS	PSCA
126	RAB29	DDAH2
127	C20orf144	STXBP2
128	VPS26C	PGD
129	PPP1R12A	MIF
130	GAK	CHMP2B
131	XPO1	RAP1BL
132	SPTBN2	AKR1B1
133	PLXNB2	CCT4
134	KHNYN	RAB11A
135	SEMA3E	RAB11B
136	SYNJ2	EIF4A3
137	PFAS	VAT1
138	MCF2L	PRDX2
139	ARHGEF11	MSLN
140	CHUK	PCMT1
141	LSM1	RPL28
142	NPC1	GSTA1
143	SCAMP1	GSTA2
144	SCAMP2	ANXA5
145	ARPC1B	UBE2NL
146	ARPC2	ACP1
147	ARPC3	NANS
148	POLR1C	USP5
149	PLSCR1	TUBA4A
150	VILL	SH3BGRL3
151	RGL2	ADH5
152	PFDN6	UGDH
153	GSTA4	CRYM
154	LAMA5	CAPN5
155	ZNF185	PURA
156	MATN3	CACNA2D1
157	MAPK13	CAPS
158	OGT	RPS25
159	ALOX15B	PRKAR2A
160	PMM2	FBP1
161	INPP4B	RLF
162	INPPL1	SNX12
163	EIF3D	CMPK1
164	EIF3H	PSMA1
165	TMPRSS2	IDH1
166	IPO8	CAPZA2
167	STX7	PHGDH
168	CAPN5	KIAA1598
169	YKT6	PFN1
170	ARPC5	HSPA1B
171	PDPK1	RAN
172	CLDN3	PKM
173	SGSM2	LCP1
174	ZZEF1	ARPC4
175	PHGDH	GPR64
176	ARHGAP6	PSMA6
177	DYNC1LI2	SPON2
178	PSMD3	NPEPPS
179	SLC7A4	EZR
180	CTPS1	RPS23
181	SPINT1	CCT2
182	B4GALT5	MYL6
183	SPINT2	TOM1L2
184	PPIP5K2	ACAT2
185	EEF1E1	CAND2
186	RIPK2	PGAM4
187	TXNL1	YWHAQ
188	TPD52L2	BRK1
189	ERI3	RPS2
190	FIBP	EDIL3
191	PPIH	MYH9
192	MGAM	PSMA2
193	AKR7A2	PCBP1
194	PROM1	RPL13A
195	APOA2	RPL13AP3
196	MSLN	DSTN
197	SLC26A4	AARS
198	ATP8B1	CCT3
199	AKAP10	ALDOC
200	SYT7	IST1
201	DENR	ACLY
202	XPOT	HSPA2
203	TRAPPC3	GPI
204	CHMP2A	CROCC
205	NCK2	TCEB2
206	PIP	PPP2R1A
207	TSPAN6	PRKAR2B
208	GET3	CKB
209	SERPINF2	YWHAZ
210	AKAP7	NDRG1
211	PI15	EEF1A1P5
212	ACTN4	EEF1A1
213	GSTZ1	HSP90AA1
214	CYTH3	GSR
215	AP1G1	FBP2
216	SYNGR1	SLC9A3R2
217	SYNGR2	GNAL
218	SGTA	NME2
219	ENSA	NME1
220	NARS1	GSTM2
221	MYO1B	CORO1B
222	LANCL1	KRT9
223	STRN	APOD
224	CFAP410	IDH2
225	NRDC	RALB
226	CALU	TUBB4B
227	THBS3	TUBB2B
228	AHCYL1	TUBB2A
229	KIF1C	CDC42
230	PEX1	ANPEP
231	HS6ST1	RAB7A
232	PRPSAP2	ATIC
233	GNG7	RNH1
234	KIAA0513	RPS26P11
235	SPAG9	RPS26
236	KIF5C	CHMP4C
237	MGRN1	UBXN6
238	PIP5K1C	DCXR
239	TBC1D4	LOC100996744
240	PPL	PPIAL4F
241	MPZL2	PPIAL4A
242	ACSL4	PPIAL4C
243	SNX3	SEC14L3
244	TGOLN2	FLNB
245	OGA	MYO1C
246	SORBS3	RALA
247	SYNCRIP	SEMG2
248	B4GALT4	PACSIN2
249	RANBP6	ACTR3
250	NEMF	PDIA3
251	GMDS	SNAP23
252	NMT2	PYGB
253	PLOD3	SPPL2A
254	TLR5	GDI2
255	TLR2	UBA1
256	DIAPH1	CARTPT
257	SELENOF	SYTL4
258	TSPAN1	VPS4B
259	TSPAN3	GNG5
260	EXOC3	CLTC
261	PDE8A	SPINT3
262	PLIN3	BLVRB
263	UGDH	CAND1
264	CTNND1	TUBB8
265	SNX2	PYCRL
266	USO1	PFN2
267	TOM1	PPIA
268	H2BC12	HEBP2
269	PFKFB2	CHMP4B
270	CCDC22	CHMP1A
271	ITLN1	TPM3
272	EIF5B	TPM4
273	EDF1	SFN
274	DIAPH2	APPL2
275	DNAJA2	CCT5
276	CUTA	HSP90AB4P
277	OPHN1	PKLR
278	PFDN1	GLO1
279	NOL3	GNAS
280	IGSF3	RHOA
281	WDR1	YWHAG
282	ATP9A	NDRG3
283	N4BP1	GSPT2
284	ROCK2	GSPT1
285	COBL	NME2P1
286	CPNE3	CHMP5
287	HIP1R	DDT
288	CLUH	DDTL
289	TSC22D2	ARHGDIA
290	DNAJC13	TUBA1C
291	LIPA	S100A11
292	PPP6R2	CLIC1
293	DNAJB6	RPL23
294	XYLB	AKR1A1
295	GGCT	CHMP2A
296	SMIM24	TOLLIP
297	ZPR1	EEF2
298	PDCD6	FOLH1
299	TBCA	HSP90AB2P
300	ATP6V1G1	RPS11
301	VPS4B	KIAA0513
302	ENTPD3	EEF1A2
303	ENTPD5	DEFB129
304	BCAS1	PYGL
305	PTP4A3	PYGM
306	SH3BGRL	RRAS
307	FLNB	FAM125A
308	TRIM3	HINT1
309	ULK1	RPL3
310	TACC1	RPL3L
311	VPS26A	CSTB
312	PRSS21	FASN
313	ERLIN1	PEBP1
314	GPC4	DYNC2H1
315	CLN5	PRDX1
316	HSBP1	LDHA
317	BANF1	NAPG
318	CSDE1	TPM1
319	PRKRA	TPM2
320	LYPLA1	CNDP2
321	LEFTY1	NSF
322	TIPRL	UGP2
323	TOM1L1	RAP1B
324	PPM1B	SEMA3D
325	RP2	SEMA4C
326	CRTAP	SEMA4A
327	SLC22A3	SEMA4F
328	PALM	PPP1R7
329	ATP6AP2	ATP6V0A1
330	CDC123	IMPDH2
331	EIF3G	CFL2
332	EIF3J	CD38
333	CBR3	CPZ
334	PSMD10	ACO1
335	AP1G2	FKBP4
336	IDH1	RNPEP
337	ATRN	ENOPH1
338	RBBP9	WDR1
339	STAM2	SERPINB6
340	ALDH1L1	GPD1L
341	TUSC2	PURB
342	DCTN3	CFL1
343	SLC7A5	HSP90AB1
344	FLOT1	RPL22
345	TRIO	CBR1
346	MPDZ	PGK2
347	CPD	RAB18
348	GLRX3	PFKP
349	SCGN	LGALS3
350	SEC14L2	XPNPEP3
351	CIAO1	RPS4Y2
352	CCN5	PDGFRA
353	PDE9A	MAPK1
354	SRP72	MAPK3
355	DDAH1	MAPK15
356	B3GAT3	PDGFRB
357	SLIT2	FLT4
358	KBTBD11	KDR
359	DDHD2	KIT
360	MYO1D	NLK
361	SASH1	FLT1
362	TMEM63A	FLT3
363	PLPBP	DNAJB2
364	FRYL	SPR
365	FBXO21	RAB2A
366	RHOBTB3	RAB2B
367	AP2A2	ALDH1A3
368	SEC31A	TCP1
369	CLSTN1	RAB5A
370	SEMA3D	HSPA7
371	DIRAS1	TC2N
372	PRSS23	HSP90AB3P
373	SNUPN	EIF4A2
374	UBE4B	GLIPR2
375	ELP1	RAB5C
376	UBL3	TPT1
377	EPN2	EIF4A1
378	SNX4	DNAJB1
379	SBF1	USP14
380	ATE1	GNB1
381	PDE8B	GPX4
382	SNAPIN	RAC2
383	MPZL1	PCBP2
384	PGLS	SIPA1L2
385	ATG7	RAC3
386	TACC2	IGFBP5
387	LYPLA2	VPS28
388	IPO7	GNAI3
389	ARIH2	EHD4
390	MAP3K6	PLS3
391	PGM3	RAC1
392	AHSA1	PDGFA
393	SLC34A2	VPS37C
394	MATN4	COLEC12
395	SYNGR4	PDCD6IP
396	H6PD	RAB1B
397	FUCA1	RAB27B
398	SLC2A10	DYNC1H1
399	TDP2	TSG101
400	SFT2D2	PSMA5
401	STAMBP	THAP4
402	ASMTL	DPP4
403	PPP1R3D	CD59
404	RAB3D	ELSPBP1
405	SNAP29	HNMT
406	OXSR1	DNAJA2
407	GGPS1	RAB3A
408	HSPA4L	NPDC1
409	TBC1D8	FOLH1B
410	STARD3NL	DSC2
411	LSM8	FMOD
412	AP2A1	LSAMP
413	DDX58	SPINT1
414	STAU1	PAFAH1B3
415	CTSA	PPIAL4B
416	BAG2	SND1
417	PHACTR2	YWHAE
418	MAP4K4	PSMA3
419	CRYZL1	RRAS2
420	CLIC3	NAPA
421	EML2	ANXA7
422	BPNT1	CAPG
423	DDAH2	MYH10
424	ABHD16A	ALDOB
425	EFEMP2	GGTLC3
426	SCGB1D2	GGTLC2
427	AGR2	MLPH
428	BCL10	RAB10
429	MOCS2	PGM3
430	PAK4	RPL35
431	CYB5A	SEC14L2
432	ADH1C	TSTD1
433	LDHA	SBDS
434	ALDH1A1	DOPEY2
435	CYB5R3	PSMB6
436	GSR	GGT2
437	SOD1	SDCBP
438	PSD3	HIST1H2BL
439	PNP	HIST3H2BB
440	HPRT1	H2BFS
441	EGFR	GNAI2
442	PGK1	VPS35
443	AK1	UBA52
444	PLG	UBC
445	SLPI	RPS27A
446	CA2	UBB
447	ASS1	RAB3B
448	SERPINC1	PHPT1
449	ARRDC5	STAT3
450	PPEF1	HSP90B2P
451	AGT	FAM129B
452	POLR2B	CBR3
453	SPATA33	DEFB125
454	TIMP1	NUCB2
455	CST3	A1BG
456	SLC1A1	PPP3CA
457	NRAS	PPP3CC
458	HRAS	GPD1
459	LYPD4	GGT3P
460	EGF	PLA2G2A
461	NPY	FSTL1
462	PIGR	KLK2
463	IGKC	ATP8A1
464	IGHG1	SEMA3C
465	IGHA1	RNASE4
466	HLA-B	SEMA3B
467	MB	SEMA3A
468	CRYAB	KRT1
469	BUB3	CIB1
470	AMBP	RAB3D
471	ATP2B4	CPE
472	APOE	ACPP
473	LGMN	SYTL1
474	APOC1	GGT1
475	MBP	CUTA
476	SFTPA2	ADAMTS1
477	TXNDC2	MAP2K2
478	C3	MAP2K1
479	FN1	NARS
480	RUVBL2	GRHPR
481	ORM1	RPS3
482	AHSG	ORM2
483	TTR	ORM1
484	ALB	HS1BP3
485	GC	CDH1
486	TFRC	FAM129A
487	BSPH1	KLK3
488	SPANXB1	GSTM3
489	HPX	GSTM5
490	FTL	CNP
491	FTH1	GRN
492	FCGR1A	EEF1G
493	LRRC28	IFITM1
494	LRPAP1	NAALAD2
495	CAT	ABP1
496	RAF1	RAB27A
497	GBA	NPC2
498	AQP5	SPINK13
499	ALDOA	SEMG1
500	CSTB	SHISA5
501	ANXA1	VPS37B
502	TFF1	MME
503	PRNP	ANXA11
504	HRG	HSP90B1
505	THY1	PATE1
506	A1BG	CD9
507	KRT6B	MGAM
508	KRT1	APOA4
509	VWF	EPDR1
510	SEMG1	CST4
511	GAPDH	FAM3B
512	ASL	WFDC8
513	HLA-A	LYPLA1
514	CAPNS1	AGRN
515	HSPB1	EML2
516	RLN1	CST2
517	WDR19	B2M
518	RPN2	CAMP
519	GNAI2	CD55
520	H2AC4	SERPINA3
521	VTN	TMPRSS13
522	ATP1B1	IGHG2
523	CHGB	PRSS1
524	APP	MYO6
525	APOD	MET
526	S100A8	FRK
527	SERPINA5	SRC
528	SERPING1	MST1R
529	ISG15	SRMS
530	PSCA	P4HB
531	ALPL	HSPA5
532	EIF2S1	GOLM1
533	RPLP1	PTGES3
534	RPLP2	ALB
535	RPLP0	CD177
536	SERPINA1	PTGDS
537	CLEC3B	ATP6AP2
538	ITGB1	SOD3
539	KRT18	RAB43
540	KRT8	RAB37
541	ANGPT1	RAB35
542	UROD	RAB30
543	GLA	IGFBP2
544	GSN	NPR3
545	C2	DNM2
546	S100A9	DNM1
547	APOA4	CTSH
548	EIF4E	LPL
549	CKM	APP
550	ENO1	KLK11
551	PYGL	SLK
552	GPI	TMPRSS2
553	NPM1	ZCCHC12
554	TPM3	ACE
555	ITGAV	SPINT2
556	LPL	IGHG3
557	HEXA	MSMB
558	H2BC11	NUCB1
559	DBI	HSPA13
560	LDHB	ESRRA
561	GPX1	AZGP1
562	CUBN	SPINK2
563	P4HB	APCS
564	KLK3	KRT16
565	FES	KRT15
566	CTSD	KRT14
567	ANXA2	KRT17
568	CAPN1	KRT19
569	TUBB	KRT12
570	DCN	PRSS8
571	PSAP	HEXB
572	HEXB	CST3
573	KCP	OLFM4
574	PFN1	IGHG1
575	APRT	DNASE2
576	EPRS1	KRT10
577	CTSB	B4GALT1
578	HK1	LIPG
579	HSP90AA1	CTSD
580	GALT	ECM1
581	LAMB1	PTPRS
582	YES1	RNASET2
583	LYN	COL18A1
584	FH	SERPINA5
585	THBS1	KRT13
586	ANXA6	RPL7
587	CD55	TEX101
588	SLC3A2	CRISP1
589	GUSB	GC
590	PFKM	ARRDC1
591	HSP90AB1	AGA
592	ATP1A4	GOLGA6L2
593	ASNS	TPP1
594	MMP2	TIMP1
595	GSTA1	ABHD14B
596	SOD3	QSOX1
597	CTSG	IGKC
598	MME	WFDC2
599	CD14	PSAP
600	COL4A2	GANAB
601	VIM	TNFSF10
602	PRELP	PAEP
603	KRT19	RPL6
604	SFRP5	KRT18
605	GNAI3	PRDX4
606	ANXA5	ASAH1
607	CYB5R2	LAMA5
608	RPSA	IL20
609	CD63	CA4
610	ENO2	RNASE1
611	ACAA1	HPX
612	GSTP1	SERPINA1
613	SNRPC	GP2
614	LGALS1	LGMN
615	QDPR	LAMC1
616	RBP1	TIMP2
617	PAEP	PIP
618	FBP1	NEU1
619	GNAO1	IGLC2
620	GSTM1	IGLC3
621	TPM1	IGLC1
622	CLTA	IGLC6
623	CLTB	IGLL5
624	ANXA4	LAMB2
625	INHBB	SERPINA4
626	CNP	LTF
627	CTSH	LGALS3BP
628	TACSTD2	CHID1
629	UCHL1	APOE
630	LTA4H	CTSB
631	ALDOC	EFNA1
632	C4A	TF
633	H2AZ1	S100A9
634	JMJD7	GSTZ1
635	PATE4	PPIB
636	DERPC	LRG1
637	GSTT2	CLU
638	TMSB15A	GPRC5B
639	UBB	TWSG1
640	HSPA1A	DEFA3
641	IGLC2	DEFA1
642	CALM1	PIGR
643	POLR1D	MUC6
644	DPCD	IGJ
645	RAP2A	SCPEP1
646	RO60	SLPI
647	GAA	EDDM3A
648	RRAS	HIST1H2BA
649	HLA-C	VTN
650	SPAM1	PGC
651	ARAF	FN1
652	LRRC37B	GLA
653	PTPRF	HIST2H2BE
654	TXN	HIST1H2BN
655	TGFB3	HIST1H2BM
656	COL6A2	HIST2H2BF
657	MAPT	HIST1H2BD
658	PRKAR1A	HIST1H2BO
659	ESD	HIST1H2BH
660	CLU	HIST1H2BB
661	HSPA5	HIST1H2BI
662	LAMC1	HIST1H2BK
663	ACP2	HIST1H2BJ
664	HSPA8	IGHA2
665	SLC2A1	LIPE
666	SLC2A3	IGHA1
667	UMPS	H3F3A
668	PYGB	HIST2H3A
669	RALA	HIST1H3F
670	RALB	HIST3H3
671	BCR	CRISP2
672	LAMP1	H3F3C
673	G6PD	ACRV1
674	CHST11	TDRD9
675	MTHFD1	VWA1
676	IGF2R	CRISP3
677	ADH5	RPL8
678	PRPS2	LCN1P1
679	PABPC1	FCGBP
680	PCNA	RPL18
681	NEFH	CRTAC1
682	HARS1	MATN2
683	COL6A1	LCN1
684	TGM4	CST6
685	F5	RPL34
686	IMPDH2	HIST1H4A
687	PPP3CC	TGM4
688	CKB	TUBA1B
689	ADAM28	TUBB
690	ANXA3	TUBA1A
691	ACTN1	TUBB4A
692	ACE	TUBA3D
693	CDH1	TUBA3E
694	SRC	TUBA8
695	PEPD	TUBB3
696	XRCC6	HSPA6
697	LAMP2	HSPA1L
698	RNH1	RDX
699	BMP1	PGAM2
700	EEF2	ACTBL2
701	KRT10	RAP1A
702	KRT5	GNB2
703	PDIA4	MDH2
704	CEACAM1	RAB1A
705	TPT1	RAB8B
706	ALAD	RAB13
707	F3	DDAH1
708	LCP1	GDF15
709	PLS3	OTUB1
710	APEH	CAPZA1
711	GYS1	RAB5B
712	PRKAR2A	CCT6A
713	SLC5A1	PMVK
714	CD59	ENO3
715	MIF	GSTP1
716	CD99	GNMT
717	PRKCSH	C3
718	FDPS	RAB6A
719	CPM	RAB6B
720	SI	POLD1
721	NID1	APEH
722	AKR1A1	LAP3
723	PLA2G2A	LDHB
724	PKM	LIN7C
725	ACYP2	C1orf116
726	HSP90B1	ARFGAP3
727	MYL6B	AHCYL2
728	SNRPB	AHCYL1
729	IDE	PPP2R1B
730	DARS1	EHD3
731	JUP	NOV
732	AKR1B1	TXNDC17
733	ANPEP	PSMC3
734	GSPT1	MAT2A
735	ARSA	GMPR
736	B4GALT1	NPY
737	ACP3	AKR7A2
738	EZR	ARF1
739	FOLR1	ARF3
740	UCHL3	RPL35A
741	CD46	RPSA
742	NME1	PABPC1
743	NQO1	PABPC3
744	GNS	ADIRF
745	PHKG2	SPOCK1
746	RPS2	CHMP6
747	ST6GAL1	DNAJC3
748	DSP	ACTN1
749	MUC1	SIL1
750	TIMP2	RPL12
751	CD44	RUVBL1
752	NQO2	GNA11
753	H2AX	ATP6V1G1
754	CBR1	RPS18
755	GLB1	KRT2
756	NCK1	SYT7
757	POR	ENO2
758	IGSF8	TYMP
759	BCAN	NEDD8
760	CD36	DYNC1I2
761	CPE	COMT
762	FAH	HSPA4
763	STMN1	PRKACA
764	DPEP1	RPL10L
765	RHOQ	RPL10
766	GOT1	PSMD2
767	NPR3	PDCD10
768	SMPD1	DNPEP
769	PRKACA	C11orf54
770	CAPN2	CPQ
771	AMD1	EEF1D
772	LDHC	RAB25
773	PFKL	CFB
774	GM2A	C4B
775	LGALS3	C4A
776	PSMC3	CCT6B
777	TCP1	GMPPB
778	IGFBP2	PLIN3
779	BMP7	PLS1
780	RPL35A	ACTN4
781	ARF4	PSMD7
782	RPL7	RPL17
783	VCL	BLVRA
784	NAT1	RPL5
785	RPL17	MYO1D
786	PGAM1	PTRHD1
787	SDC1	CAMK2D
788	PAM	ATP6V1D
789	TSPAN8	GNA14
790	GNAZ	GNAQ
791	CD58	CTTN
792	SEMA5A	CD2AP
793	POLR2C	RPL30
794	GGT1	GART
795	TRIM21	PSMC6
796	EIF2AK2	RASEF
797	SRM	HEBP1
798	SLC9A1	DCTN1
799	ORM2	WARS
800	CSNK2A2	SERPINC1
801	AOC1	SLAIN2
802	NFKB1	OXSR1
803	TYMP	MPST
804	EIF2S2	ARF6
805	TCN2	NIT2
806	ANXA7	HSD17B4
807	PGC	PLOD1
808	KLK2	CAPNS1
809	SPINK2	FLOT2
810	RAB3A	VCL
811	RAB3B	CTSZ
812	RAB4A	ALDH7A1
813	RAB5A	RPS10
814	RAB6A	RPS17
815	PSMB1	METAP1
816	CAST	CRISPLD1
817	EFNA1	PRPS1
818	IMPDH1	PRPS2
819	RASA1	PSMC2
820	PTMS	KPNB1
821	FUT3	PAFAH1B2
822	GSTM3	MYL12A
823	ATP6V1B2	MYL12B
824	ATP6V1C1	UNC13B
825	CSRP1	EIF5A2
826	NF1	EIF5A
827	ACO1	DCTN2
828	SYT1	HDDC2
829	NT5E	DMXL1
830	MDK	CYFIP1
831	BGN	CYFIP2
832	CD9	VSTM2L
833	COMT	NHLRC2
834	TGM2	BOLA2B
835	OSBP	PSMA8
836	PCMT1	ARHGAP1
837	GART	COPB2
838	PAICS	VASP
839	IDS	DNAH8
840	UBA1	PM20D2
841	GPX3	AMD1
842	NME2	AIMP1
843	H1-6	PRKACB
844	HNRNPA2B1	PDLIM5
845	PRKACB	PFKL
846	SLC2A5	PPM1H
847	CA4	BPNT1
848	FBLN1	PDIA4
849	ITGA6	TPD52L2
850	TUBG1	TOM1
851	KLHL10	RTCA
852	SPARCL1	PPA1
853	WARS1	TACC1
854	RPS3	NAPRT1
855	PTPRD	DPP3
856	PTPRG	AKR1E2
857	AHCY	PGLS
858	CFL1	RPL18A
859	EIF4B	RPS12
860	F8A1	GMDS
861	CFB	PPCS
862	DGKA	RPLP1
863	DTYMK	ITM2B
864	RRM1	ARPC2
865	CHM	LOC440434
866	EEF1B2	HSP90AA5P
867	ACP1	ABI1
868	PRKCH	CYBRD1
869	DNASE1	MADD
870	CDK2	CAPN2
871	GRK2	CTBS
872	AZGP1	MYOF
873	MPST	SIAE
874	LAMA1	NCSTN
875	RPS12	AKR7A3
876	DNAJB1	AKR7L
877	DNAJB2	EIF3I
878	ATP5F1A	CTSL
879	PSMA1	EIF2S1
880	PSMA2	STIP1
881	PSMA3	KLC3
882	PSMA4	GPR56
883	S100P	RHEB
884	MSN	CLTCL1
885	PTPN3	GSTM1
886	DDX6	NLRP2
887	RPL13	KRIT1
888	MGAT1	DBNL
889	PTBP1	EFTUD2
890	TARS1	TSTA3
891	VARS1	RPL11
892	EEF1G	TRIM25
893	FKBP2	GFPT1
894	KRT7	MFGE8
895	PON1	PSMC1
896	ANXA13	CORO1A
897	YWHAQ	CORO6
898	MAPK3	ARRB1
899	CALML3	PTPN13
900	DPP4	FRMPD2
901	RPL10	NAP1L4
902	CD82	NAP1L1
903	DCK	ABCA13
904	CAD	ERC2
905	CALR	ERC1
906	MAP4	PSMD12
907	CANX	IGKV3D-11
908	PIK3R1	LOC728763
909	PSMB8	DDX1
910	PSMB9	FIBP
911	PSMA5	IMPA1
912	PSMB4	HOMER2
913	PSMB6	SERPINA2P
914	PSMB5	NIT1
915	GSTM2	MUC15
916	MAPK1	GALM
917	GCA	PSMD8
918	PTPRM	KLC1
919	LAP3	HGD
920	CD38	ARL3
921	TPP2	HMGCS1
922	IMPA1	IQGAP2
923	PTPN6	MPI
924	SHC1	DNMBP
925	CRABP2	TLR7
926	TKT	SLC5A4
927	TYK2	SEZ6L2
928	SERPINA4	TMED10
929	EEF1D	BCAM
930	OAS2	TXNL1
931	MARCKS	RPL27
932	GNA11
933	ERP29
934	PRDX6
935	BLVRB
936	PRDX5
937	DDT
938	RPL12
939	CMPK1
940	PEBP1
941	PDIA3
942	PPP2R1A
943	PPP2R1B
944	NMT1
945	VSTM2L
946	ADSS2
947	TMEFF2
948	ADSL
949	CLIP1
950	SRI
951	GSTT1
952	SERPINB1
953	BAG3
954	GOLGA8O
955	GDI1
956	MAT2A
957	PRKAR2B
958	SDC4
959	DNAJA1
960	AKT1
961	AKT2
962	ATIC
963	HNRNPH1
964	YWHAB
965	SFN
966	STIP1
967	S100A11
968	PRDX2
969	BRS3
970	GBP1
971	STX2
972	CTH
973	RPL9
974	ACSL1
975	KIF5B
976	MAN1A1
977	SHMT1
978	EPHX2
979	HSPA1L
980	HSPA4
981	MPI
982	GPC1
983	PFN2
984	CTNNA1
985	CTNNB1
986	SERPINB6
987	NF2
988	RDX
989	RPL22
990	SPR
991	THBS2
992	THBS4
993	IDUA
994	KRT9
995	AGL
996	MYH9
997	MYH10
998	COPB2
999	ADD1
1000	BSG
1001	TIMP3
1002	GRK3
1003	FUS
1004	GLRX
1005	CHKA
1006	PPM1A
1007	LDLR
1008	KRT2
1009	PSMC2
1010	ARL2
1011	ARL3
1012	MAP2K2
1013	ATP6V1E1
1014	RPL4
1015	PGM1
1016	PPP1CC
1017	BMPR1A
1018	GNL1
1019	SERPINB5
1020	GMPR
1021	GPX4
1022	TGFBR2
1023	NUP62
1024	HPCAL1
1025	TAGLN2
1026	TALDO1
1027	ETFB
1028	ACSBG2
1029	CTSL
1030	ATP6V1A
1031	RPS19
1032	RPL3
1033	COL18A1
1034	DDOST
1035	CAPG
1036	SIGIRR
1037	IL6ST
1038	CCT6A
1039	PSMB10
1040	LAMP5
1041	ARL1
1042	STAT3
1043	USP8
1044	PEX19
1045	SLC26A3
1046	MDH1
1047	MDH2
1048	EIF2S3
1049	OPRK1
1050	AQP2
1051	CETN2
1052	EIF2D
1053	PTGDS
1054	UBA7
1055	PPP1R2
1056	CSK
1057	GARS1
1058	IARS1
1059	PPIB
1060	EIF1
1061	PRKCI
1062	ACTR1B
1063	STAT1
1064	STAT6
1065	PIK3CA
1066	PIK3CB
1067	MTOR
1068	PI4KA
1069	EPS15
1070	CASP3
1071	RPS27
1072	FRK
1073	LIFR
1074	PRCP
1075	HTT
1076	ECE1
1077	MTHFR
1078	C9
1079	MUC15
1080	PAFAH1B1
1081	GRK6
1082	BTD
1083	PRSS50
1084	PTPN9
1085	SYK
1086	RANBP1
1087	NAMPT
1088	PSMC4
1089	PPIC
1090	USP5
1091	MAPK9
1092	MAP2K4
1093	PHKA2
1094	PHKA1
1095	SLC15A1
1096	RANGAP1
1097	CRK
1098	CRKL
1099	BAG6
1100	NSF
1101	BRCC3
1102	RPL27A
1103	RPL5
1104	RPL21
1105	RPL28
1106	RPS9
1107	RPS5
1108	RPS10
1109	GNPDA1
1110	IQGAP1
1111	HAAO
1112	GYG1
1113	STT3A
1114	RABIF
1115	PLA2G4A
1116	RAP1GAP
1117	CAPZA2
1118	CAPZB
1119	ALDH1A3
1120	QARS1
1121	SLC6A8
1122	LIMS1
1123	PREP
1124	ME1
1125	IREB2
1126	PIP4K2A
1127	ARCN1
1128	LSS
1129	ATP1B3
1130	GCLC
1131	CD151
1132	TRAPPC10
1133	PSMD8
1134	GSS
1135	CCT5
1136	HSPA13
1137	CSNK1A1
1138	PITPNB
1139	CCN3
1140	MARCKSL1
1141	PXN
1142	MAPKAPK2
1143	DNASE1L1
1144	ALDH9A1
1145	RPL34
1146	LINGO1
1147	SPINT3
1148	LMAN1
1149	SLC11A2
1150	FASN
1151	FNTA
1152	FNTB
1153	DHPS
1154	CCT3
1155	ARRB1
1156	ALDH7A1
1157	ATG4B
1158	CYB561
1159	SRP9
1160	UBE2A
1161	AARS1
1162	CARS1
1163	SARS1
1164	PPM1F
1165	MAN2A2
1166	PRIM2
1167	PSMB3
1168	PSMB2
1169	DKK3
1170	COMP
1171	MCFD2
1172	TMED10
1173	PSEN1
1174	EIF2B2
1175	HINT1
1176	OTUB2
1177	FHIT
1178	TSC2
1179	GSK3A
1180	GSK3B
1181	NT5C2
1182	SEPHS1
1183	SELENOP
1184	CAMP
1185	MTHFS
1186	GMPS
1187	HNMT
1188	GNAQ
1189	GNG4
1190	GNG10
1191	OPRPN
1192	GDI2
1193	SLC26A2
1194	PDLIM4
1195	ST13
1196	VASP
1197	DNM2
1198	NUDT2
1199	TNFSF10
1200	HLCS
1201	LRBA
1202	BCAM
1203	PPT1
1204	RPL14
1205	CCT8
1206	CCT4
1207	ANXA11
1208	FXR1
1209	RAB5C
1210	RAB7A
1211	RAB9A
1212	RAB13
1213	RAB27A
1214	PLCD1
1215	GALK1
1216	SSR4
1217	BCAP31
1218	TPMT
1219	HSD17B4
1220	PSMD7
1221	UBE2D1
1222	SIRPA
1223	STAT5B
1224	KCNQ1
1225	DYNLT3
1226	RPS6KA3
1227	SCRIB
1228	IGFALS
1229	PGD
1230	HNRNPM
1231	PGK2
1232	KPNA1
1233	RAP1GDS1
1234	POLR2H
1235	MAP2K6
1236	ARHGDIA
1237	STAT2
1238	VAV2
1239	RIDA
1240	SMS
1241	DGKQ
1242	THOP1
1243	CAPZA1
1244	CRIP2
1245	BLVRA
1246	PPP5C
1247	ARFIP1
1248	ACLY
1249	METAP1
1250	MVD
1251	PGGT1B
1252	RABGGTB
1253	COPB1
1254	COPA
1255	CTSC
1256	AP2S1
1257	PTTG1IP
1258	SLC16A1
1259	IST1
1260	SEC24C
1261	CRISP1
1262	RARS1
1263	ATXN3
1264	CACNA2D1
1265	YARS1
1266	USP14
1267	PRKAG1
1268	HSPA2
1269	RALGPS2
1270	RAD23A
1271	RAD23B
1272	EPHB4
1273	NAGLU
1274	GALC
1275	NAPA
1276	ADPRH
1277	EIF5
1278	SLC12A2
1279	PSMD4
1280	DRG2
1281	CSE1L
1282	ADGRG2
1283	VCP
1284	MFAP4
1285	MANF
1286	AFDN
1287	NAP1L1
1288	CASP7
1289	CASP6
1290	ANKS1A
1291	ADK
1292	LAMB2
1293	TPD52
1294	SEC13
1295	NPEPPS
1296	EIF3B
1297	BID
1298	TPTE
1299	MARS1
1300	AP1S2
1301	EIF6
1302	EDDM3B
1303	BCAR1
1304	RAB25
1305	CORO7
1306	NUP107
1307	GSDMD
1308	EEFSEC
1309	EPPK1
1310	ANTXR2
1311	SLC1A4
1312	MTPN
1313	RAB15
1314	RBKS
1315	ARPC4
1316	CD81
1317	TPI1
1318	PLP1
1319	EIF3E
1320	PTEN
1321	PPP4C
1322	GABARAPL2
1323	MYL6
1324	ACTB
1325	RAC3
1326	EIF4A1
1327	RPS20
1328	PRPS1
1329	PSMA6
1330	S100A10
1331	CDC42
1332	DSTN
1333	GMFB
1334	RAB8A
1335	SRP54
1336	RAB4B
1337	RAB2A
1338	RAB5B
1339	RAB10
1340	UBE2D3
1341	UBE2M
1342	UBE2K
1343	UBE2N
1344	RAB14
1345	ACTR3
1346	ACTR2
1347	ACTR1A
1348	COPS2
1349	ARF3
1350	ABCE1
1351	RAP1B
1352	RAP2B
1353	RPS3A
1354	RPL26
1355	RPL15
1356	RPL27
1357	ATP6V0D1
1358	PCBD1
1359	RHOA
1360	NAA20
1361	NCALD
1362	VBP1
1363	STXBP1
1364	B2M
1365	NPC2
1366	COPZ1
1367	UFM1
1368	AP1S1
1369	NUTF2
1370	HNRNPK
1371	YWHAG
1372	USP46
1373	RRAS2
1374	RPS7
1375	PPP1CA
1376	PPP1CB
1377	PSMC1
1378	PSMC5
1379	RPS8
1380	RPS16
1381	UBE2H
1382	YWHAE
1383	RPS14
1384	RPS18
1385	RPS13
1386	RPS11
1387	LSM3
1388	SNRPD3
1389	TMSB4X
1390	ARF6
1391	PSMC6
1392	RPL7A
1393	ETF1
1394	CNBP
1395	RPS4X
1396	PPP2CB
1397	RHOB
1398	RPL23A
1399	RPS6
1400	H4C1
1401	RAB1A
1402	RAN
1403	RPL23
1404	RAP1A
1405	RPS25
1406	RPS28
1407	FAU
1408	GNB1
1409	POLR2L
1410	RBX1
1411	GNB2
1412	RPL30
1413	RPL31
1414	RPL10A
1415	RPL11
1416	RPL8
1417	PPIA
1418	FKBP1A
1419	GRB2
1420	RAC1
1421	AP2B1
1422	GNAS
1423	GNAI1
1424	PPP3R1
1425	YWHAZ
1426	PPP2R2A
1427	DYNLT1
1428	RPL38
1429	SKP1
1430	GNG5
1431	RPS21
1432	EIF5A
1433	RACK1
1434	RETREG2
1435	TMSB10
1436	PPP2CA
1437	SEC11A
1438	CSNK2B
1439	TPM4
1440	UBE2L3
1441	EEF1A1
1442	TUBA1B
1443	TUBA4A
1444	TUBB4B
1445	CSNK2A1
1446	PAFAH1B2
1447	NOMO3
1448	CXADR
1449	IGBP1
1450	OVCH2
1451	PSPH
1452	EIF4G2
1453	CSNK1G2
1454	CCT2
1455	GSTO1
1456	PRKDC
1457	SRPX
1458	HLA-DRB3
1459	NUCB2
1460	BASP1
1461	HPN
1462	COG7
1463	RPL24
1464	RPL36A
1465	ARF5
1466	RHOG
1467	RPL19
1468	SRSF3
1469	ARHGAP8
1470	DAB2
1471	FBLN2
1472	HSPG2
1473	LRP2
1474	XIAP
1475	ATP2C1
1476	ATP11A
1477	PITPNA
1478	MAT1A
1479	HDLBP
1480	CDK16
1481	PURA
1482	CLTC
1483	NFKB2
1484	FKBP3
1485	SORD
1486	SPTBN1
1487	TIAL1
1488	GALK2
1489	AMPD3
1490	AMPD2
1491	CTBS
1492	FABP5
1493	CAP1
1494	HMGCS1
1495	IFITM3
1496	RNASE13
1497	DEFB118
1498	PFKP
1499	OCRL
1500	PLCB3
1501	ROR2
1502	NAAA
1503	GUCY1A1
1504	GUCY1B1
1505	SEMG2
1506	RPL18A
1507	MAP2K1
1508	FKBP4
1509	PLOD1
1510	NUCB1
1511	RPL6
1512	AKAP12
1513	GSTM4
1514	ACY1
1515	TGFBR3
1516	PTS
1517	MVK
1518	RELA
1519	UBXN1
1520	GBE1
1521	FOLH1
1522	EIF4G1
1523	AIMP1
1524	GLO1
1525	YWHAH
1526	ICA1
1527	UBE3A
1528	PTK2
1529	PRKCZ
1530	EEF1A2
1531	PRKCD
1532	CALD1
1533	RNASEL
1534	SLC18A2
1535	FHIP1A
1536	PTPN11
1537	PPAT
1538	GFPT1
1539	AOX1
1540	PSME1
1541	APLP2
1542	FMOD
1543	PRDX1
1544	RPL18
1545	NUDCD2
1546	TJP1
1547	ADAM7
1548	SPAG1
1549	TFF3
1550	KLC1
1551	SOS2
1552	TNK2
1553	LRP1
1554	B4GAT1
1555	ARHGAP1
1556	PPP3CA
1557	CRYZ
1558	DDR1
1559	GOLGA3
1560	LGALS3BP
1561	MFGE8
1562	ADCY2
1563	SPOCK1
1564	CD47
1565	SPIRE1
1566	VAC14
1567	RBBP4
1568	AHNAK
1569	TBC1D8B
1570	HSPA14
1571	SCRN3
1572	LAMTOR4
1573	MGAT2
1574	AP1B1
1575	MMRN2
1576	BST2
1577	ST3GAL1
1578	KIF1A
1579	SCRN1
1580	WASHC5
1581	ARHGEF5
1582	TWF1
1583	ASPH
1584	AKAP13
1585	EFEMP1
1586	FSTL1
1587	MERTK
1588	HYAL2
1589	TRIM26
1590	TF
1591	LMAN2
1592	PTPRJ
1593	PTPN13
1594	EPS8
1595	MYO1E
1596	PTP4A2
1597	ABR
1598	ARHGAP5
1599	STK4
1600	FLII
1601	TRIM32
1602	COASY
1603	ACACA
1604	PLA2G7
1605	GPS1
1606	USP4
1607	MTAP
1608	PRKAA1
1609	EIF2B5
1610	TARDBP
1611	PAK1
1612	AIMP2
1613	PRDX4
1614	PAK2
1615	SLC13A2
1616	STK3
1617	PSMD2
1618	SEMA3B
1619	DNAJC3
1620	SELENBP1
1621	NME3
1622	PRKG2
1623	SEMA3F
1624	STX3
1625	PTK7
1626	PABPC4
1627	GRB10
1628	PTPRS
1629	EIF3I
1630	CTBP1
1631	UBE2V1
1632	DYNC1I2
1633	ILK
1634	SRXN1
1635	OS9
1636	PDAP1
1637	ADAM9
1638	ADAM15
1639	TMED1
1640	LSAMP
1641	FKBP5
1642	MYO9B
1643	ROCK1
1644	TNK1
1645	SMAD4
1646	PICALM
1647	SQSTM1
1648	TUBB3
1649	ASAH1
1650	PIN1
1651	SERINC3
1652	RIPK1
1653	CAMK2G
1654	CAMK2D
1655	DCTN2
1656	NAE1
1657	ITPK1
1658	IQGAP2
1659	NAGA
1660	SNX1
1661	MTMR1
1662	MTMR2
1663	CUL1
1664	CUL2
1665	CUL3
1666	CUL4A
1667	CUL4B
1668	GFUS
1669	RAB32
1670	TPBG
1671	AAMP
1672	MOGS
1673	DEPTOR
1674	SHROOM2
1675	SPTAN1
1676	PKP1
1677	TUBB2A
1678	IDI1
1679	CAPS
1680	CEACAM7
1681	CKAP5
1682	CIRBP
1683	CAMK1
1684	COTL1
1685	COL9A2
1686	SCARB2
1687	NID2
1688	DPYS
1689	TKTL1
1690	UBE4A
1691	SEPTIN6
1692	TRIM14
1693	KEAP1
1694	EIF3A
1695	ARHGEF7
1696	EFR3A
1697	UBAP2L
1698	FAM3D
1699	MLEC
1700	TTLL12
1701	DOCK1
1702	DPYSL3
1703	DCTN1
1704	DYNC1H1
1705	EIF2B1
1706	EIF4A2
1707	MAP7
1708	CTTN
1709	FLOT2
1710	RCN2
1711	TRIM25
1712	PTK2B
1713	GNA13
1714	GAMT
1715	GALE
1716	SERPINA3
1717	GAS6
1718	CAPRIN1
1719	BECN1
1720	EDDM3A
1721	DPEP3
1722	PRPSAP1
1723	IHH
1724	QSOX1
1725	INPP5A
1726	PLS1
1727	TRIP12
1728	CLINT1
1729	DIP2A
1730	USP10
1731	GANAB
1732	MBTPS1
1733	PPP2R5D
1734	COG2
1735	GNMT
1736	MVP
1737	CASP8
1738	LASP1
1739	CRYM
1740	PTGR1
1741	KPNB1
1742	PSME4
1743	CUL7
1744	GAPVD1
1745	CLCA4
1746	NAA25
1747	PSMD6
1748	ABRAXAS2
1749	SEPTIN2
1750	EFTUD2
1751	HERC3
1752	SNX17
1753	RAB3GAP1
1754	KARS1
1755	EIF4H
1756	ACAP2
1757	EEA1
1758	PDIA6
1759	PAFAH1B3
1760	PEA15
1761	PMVK
1762	PRKD1
1763	PLCB4
1764	PLEC
1765	PCM1
1766	PPP2R5A
1767	PPA1
1768	PTGES3
1769	STK38
1770	PTPA
1771	RABEP1
1772	RAB35
1773	RCN1
1774	RALBP1
1775	PCBP1
1776	PCBP2
1777	ELOC
1778	ELOB
1779	RHEB
1780	UBE3C
1781	THSD4
1782	RSU1
1783	RPS6KA1
1784	PPP1R7
1785	SEC23A
1786	SEC23B
1787	CYTH1
1788	SKIV2L
1789	SS18
1790	GGTLC2
1791	SLC9A3R2
1792	TRADD
1793	TSN
1794	TRIP10
1795	ADCY8
1796	MAPRE1
1797	TAB1
1798	SLC1A5
1799	MLF2
1800	TOMM34
1801	SMAD2
1802	ITSN1
1803	TBCE
1804	TBCC
1805	STXBP2
1806	VAMP3
1807	NEDD8
1808	CLUL1
1809	ADIRF
1810	ATP6AP1
1811	RAB11B
1812	ZYX
1813	SEPTIN7
1814	CCDC6
1815	UAP1
1816	SLC15A2
1817	PSMD5
1818	PKN1
1819	PKN2
1820	CSRP2
1821	DDB1
1822	PPP2R5E
1823	MAPK14
1824	CDC37
1825	DPYSL2
1826	SYPL1
1827	CARTPT
1828	ECM1
1829	OCLN
1830	PRSS8
1831	MAN2A1
1832	KYAT1
1833	GUK1
1834	HAGH
1835	ZNHIT2
1836	PTPN21
1837	UGP2
1838	ATP6V1F
1839	PFKFB4
1840	TXNRD1
1841	TPD52L1
1842	FAM98C
1843	LY6K
1844	TWSG1
1845	INF2
1846	LRRC26
1847	AAK1
1848	SSR1
1849	WASHC4
1850	SHROOM1
1851	SLC5A9
1852	RALGAPA2
1853	IAH1
1854	LRRFIP1
1855	P3H1
1856	UAP1L1
1857	TKFC
1858	TMEM30B
1859	ARL13B
1860	RABL6
1861	LGALSL
1862	PARP14
1863	VPS26B
1864	PREPL
1865	ANO6
1866	PLCH1
1867	GRIPAP1
1868	CBWD6
1869	AMOT
1870	SYTL3
1871	LRRC24
1872	ARHGAP29
1873	PDCD4
1874	TP53I3
1875	PHLDA2
1876	SLC44A4
1877	PARP10
1878	KLHL22
1879	PLA1A
1880	LACTB2
1881	PYCR3
1882	EIPR1
1883	LBH
1884	COBLL1
1885	HS1BP3
1886	CYBRD1
1887	ACTBL2
1888	CCDC93
1889	FLG2
1890	RILPL1
1891	WFDC8
1892	SLC5A6
1893	VWA2
1894	HERC4
1895	FREM1
1896	PPP6R3
1897	RABL3
1898	TOR4A
1899	AKAP4
1900	MIA3
1901	WDR44
1902	TOR2A
1903	IQSEC2
1904	DOP1A
1905	SLC5A12
1906	SPECC1
1907	SAMD4B
1908	TBCEL
1909	RABGAP1L
1910	ELFN2
1911	TTC38
1912	EXOSC6
1913	PHYHD1
1914	TTC39A
1915	HYI
1916	CC2D1B
1917	FNBP1L
1918	C6orf132
1919	FKBP15
1920	ARMH3
1921	HECTD3
1922	CABYR
1923	UBR4
1924	STXBP5
1925	IDNK
1926	C9orf64
1927	TTC22
1928	DCAF8
1929	GRTP1
1930	MAGI3
1931	DDI2
1932	NT5DC1
1933	TMCO4
1934	ARFGEF3
1935	VPS53
1936	STRIP1
1937	ABHD17B
1938	ARHGEF16
1939	BROX
1940	LYPLAL1
1941	ECPAS
1942	DENND4C
1943	NAA35
1944	CARMIL1
1945	RRAGB
1946	BSPRY
1947	FHIP2A
1948	ZDHHC20
1949	SPRYD7
1950	RNF123
1951	ANO1
1952	AFMID
1953	RNF213
1954	WASHC2A
1955	FAM91A1
1956	LARP1B
1957	TBC1D9B
1958	CPZ
1959	PPP2R2D
1960	ATG16L1
1961	STEAP4
1962	GLT8D1
1963	MBLAC2
1964	CRYBG3
1965	HEATR6
1966	LRG1
1967	ADAL
1968	NXN
1969	IQSEC1
1970	POLR2M
1971	CIAPIN1
1972	ZFAND6
1973	PTRHD1
1974	OTUD7B
1975	RALGAPA1
1976	HACD3
1977	NADSYN1
1978	ELP2
1979	LAMTOR1
1980	TWF2
1981	DESI1
1982	TANGO2
1983	RAB12
1984	ANO7
1985	STYK1
1986	LAMA3
1987	PDE12
1988	FSTL4
1989	DENND10P1
1990	CES5A
1991	TCTN3
1992	HIBCH
1993	RWDD4
1994	ARMC6
1995	CDC42EP5
1996	CC2D1A
1997	TATDN1
[truncated: 1,318 more rows]
