# Supplementary material for: Comparative Proteomics of Seminal Exosomes Reveals Size-Exclusion Chromatography Outperforms Ultracentrifugation
Source: Biomedicines. 2025 Oct 9;13(10):2459. doi: 10.3390/biomedicines13102459 (PMC12561774; doi:10.3390/biomedicines13102459)
Supplement: Supplementary file 1 [file biomedicines-13-02459-s001.zip › Table S3.xlsx]

## Sheet: Sheet1
Supplementary Table 3: Comparative proteomic profile of seminal exosomes isolated by size-exclusion chromatography and ultracentrifugation techniques with public extracellular vesicle databases
SN	Proteins common to SEC-exosome, UC-exosome, ExoCarta and Vesiclepedia (n=65)	Proteins common to SEC-exosome, UC-exosome and Vesiclepedia (n=11)	Proteins common to SEC-exosome, UC-exosome and ExoCarta (n=12)	Proteins common to SEC-exosome, ExoCarta and Vesiclepedia (n=9)	Proteins common to UC-exosome, ExoCarta and Vesiclepedia (n=1)	Proteins common to SEC-exosome and ExoCarta (n=8)	Proteins common to SEC-exosome and Vesiclepedia (n=6)	Proteins common to UC-exosome and ExoCarta (n=1)
1	CLIC1	C3	MYO1C	FLOT1	HIST1H4A	HGS	ADAM10	ARF1
2	SDCBP	ALB	FLNB	TFRC		THBS1	HLA-A
3	ACTN4	VCL	ANXA4	ITGB1		CD44	GSN
4	LDHA	PGAM1	LAMP1	SLC3A2		ITGA6	IQGAP1
5	PGK1	CCT6A	UBA1	CD63		BSG	A2M
6	FN1	CCT8	TKT	HSPA1A		SLC16A1	TLN1
7	ALDOA	CCT4	RDX	MSN		RAB14
8	ANXA1	EIF4A1	CCT5	CD81		MVP
9	GAPDH	RAB10	CDC42	ATP1A1
10	GNAI2	GNAS	RAN
11	ENO1	CAP1	TUBA1C
12	GPI		EHD4
13	LDHB
14	ANXA2
15	PFN1
16	HSP90AA1
17	ANXA6
18	HSP90AB1
19	ANXA5
20	HSPA5
21	HSPA8
22	ACTN1
23	EEF2
24	PKM
25	EZR
26	TCP1
27	ANXA7
28	CD9
29	AHCY
30	CFL1
31	EEF1G
32	YWHAQ
33	YWHAB
34	PRDX2
35	MYH9
36	FASN
37	CCT3
38	GDI2
39	ANXA11
40	RAB5C
41	RAB7A
42	ACLY
43	VCP
44	TPI1
45	ACTB
46	RAP1B
47	RHOA
48	YWHAG
49	YWHAE
50	GNB1
51	GNB2
52	PPIA
53	YWHAZ
54	EEF1A1
55	TUBB4B
56	CCT2
57	CLTC
58	PRDX1
59	LGALS3BP
60	MFGE8
61	FLOT2
62	KPNB1
63	PDCD6IP
64	TSG101
65	EHD1
